# Supplementary material for: A Scalable Algorithm to Explore the Gibbs Energy Landscape of Genome-Scale Metabolic Networks
Source: PLoS Comput Biol. 2012 Jun 21;8(6):e1002562. doi: 10.1371/journal.pcbi.1002562 (PMC3380848; doi:10.1371/journal.pcbi.1002562)
Supplement: Dataset S2 — Thermodynamic potentials for the human Red Blood Cell metabolic network employed in this study. (XLS) [file pcbi.1002562.s002.xls]

## Sheet: Metabolites
Metabolite	Abbreviation	Free energy of formation (KJ/mol)	Input Log-concentration	Error on the input Log-concentration	Log-concentration MBE	Error on the Log-concentration MBE	Log-concentration VNC	Error on the Log-concentration VNC
Glucose	GLU	-387	-2.30329	0.0435737	-2.30615	0.0415726	-2.30535	0.0416113
Glucose-6-phoshpate	G6P	-1281	-4.83372	0.0918318	-4.66081	0.20912	-4.72176	0.171175
Fructose-6-phosphate	F6P	-1278	-4.80327	0.0852896	-5.11393	0.260942	-5.04778	0.205642
Fructose-1,6-diphosphate	FDP	-2171	-5.17709	0.29607	-5.14876	0.249175	-5.1288	0.233117
Dihydroxyacetone phosphate	DHAP	-1070	-4.91286	0.314387	-4.93207	0.28548	-4.94898	0.274979
Glyceraldeide-3-phosphate	GA3P	-1078	-5.1794	0.0666773	-4.52294	0.190173	-4.37536	0.192398
1,3-Diphosphoglycerate	13DPG	-2191	-6.16012	0.0640161	-5.90115	0.123624	-5.61603	0.1018
2,3-Diphosphoglycerate	23DPG	-2200	-2.85433	0.182506	-2.8551	0.182201	-2.8527	0.178717
3-Phosphoglycerate	3PG	-1332	-4.23707	0.119699	-4.37207	0.0850129	-4.54744	0.0725814
2-Phosphoglycerate	2PG	-1326	-4.88706	0.200661	-5.41073	0.0855384	-5.58518	0.0750274
Phosphoenolpyruvate	PEP	-1181	-4.77207	0.0516687	-4.79628	0.0593331	-4.90628	0.0689651
Pyruvate	PYR	-341	-4.15456	0.334973	-4.19008	0.117321	-4.18223	0.101261
Lactate	LAC	-297	-2.85822	0.0635487	-3.43471	0.21392	-3.55888	0.214964
6-Phosphoglucolactone	6PGL	-1352	-4.00555	0.98392	-4.17429	0.836866	-4.18916	0.822911
6-Phosphogluconate	6PGC	-1353	-5.33747	0.224026	-4.95004	0.270491	-4.95348	0.276705
Ribulose-5-phosphate	RL5P	-1201	-3.9844	1.00538	-4.091	0.665323	-4.09304	0.665197
Xylusose-5-phosphate	X5P	-1203	-4.00139	1.00855	-4.23987	0.740419	-4.2486	0.732186
Ribose-5-phosphate	R5P	-1202	-4.00702	1.00788	-4.13173	0.725017	-4.12137	0.719416
Sedoheptulose-7-phosphate	S7P	-1336	-3.99623	1.00465	-3.72548	0.759505	-3.73608	0.738855
Erythrose-4-phosphate	E4P	-1125	-4.90986	0.47128	-5.21851	0.433649	-5.22681	0.447803
5-Phosphoribosyl-1-pyrophosphate	PRPP	-2949	-5.14963	0.457973	-5.15504	0.448972	-5.15303	0.453151
Inosine monophosphate	IMP	-774	-4.55311	0.181086	-4.55266	0.182067	-4.55546	0.183461
Ribose-1-monophosphate	R1P	-1194	-4.2293	0.0759965	-4.93322	0.219004	-4.93326	0.217994
Hypoxanthine	HX	274	-5.75169	0.286965	-6.6539	0.232387	-6.65469	0.232997
Inosine	INO	119	-5.88069	0.033005	-5.8955	0.0341694	-5.89679	0.0340327
Adenine	ADE	538	-4.9404	0.30405	-5.02439	0.246659	-5.02131	0.246166
Adenosine	ADO	378	-5.93615	0.120761	-5.98564	0.115025	-5.98639	0.114768
Adenosine monophosphate	AMP	-514	-4.61096	0.0910846	-4.61012	0.094401	-4.14831	0.0922057
Adenosine diphosphate	ADP	-1384	-3.61037	0.0904555	-2.92993	0.0905058	-3.39326	0.0536077
Adenosine triphosphate	ATP	-2250	-2.61145	0.0919642	-3.29276	0.0897557	-3.29071	0.0922537
Nicotinamide adenin dinucleotide	NAD	1145	-4.17492	0.141804	-4.22639	0.157374	-4.17964	0.161449
Nicotinamide adenin dinucleotide(R)	NADH	1209	-6.74938	0.286585	-6.70003	0.208568	-6.74423	0.210071
Nicotinamide adenin dinucleotide phosphate	NADP	260	-5.88635	0.191838	-5.32456	0.242051	-5.31794	0.242901
Nicotinamide adenin dinucleotide phosphate(R)	NADPH	325	-4.4058	0.263464	-4.96789	0.273703	-4.97682	0.274671
Hydrogen ion	H	0	-7.4	0	-7.54735	0.141425	-7.59108	0.158415
Inorganic phosphate	Pi	-1055	-2.77725	0.0799085	-2.94425	0.120592	-2.9435	0.12125
Ammonia	NH3	96	-4.28367	0.0861388	-4.75738	0.275406	-4.76213	0.292382
Carbon dioxide	C02	-394	-1.71269	0.119451	-2.14213	0.21787	-2.14459	0.217972
Water	H20	-149	1.6	0	1.59624	0.0114646	1.57995	0.0257193

## Sheet: Reactions
Reactions	Abbr	Input free energy (KJ/mol)	Error on the input free energy (KJ/mol)	Estimated free energy MBE (KJ/mol)	Error on the estimated free energy fba (KJ)	Estimated free energy VNC (KJ/mol)	Error on the estimated free energy VNC (KJ/mol)
Hexokinase	HK	-48.6899	0.963568	-40.5404	1.05771	-43.8869	0.996045
Phosphoglucoisomerase	PGI	3.17854	0.73355	0.343729	1.99158	1.08878	1.15019
Phosphofructokinase	PFK	-35.0473	1.9627	-25.941	2.20383	-29.1963	2.20591
Aldolase	ALD	-5.81397	2.55513	-2.24432	2.12644	-1.59526	1.89059
Triose phosphate isomerase	TPI	-9.56256	1.88054	-5.60158	1.99871	-4.63732	1.95623
Glyceraldeide phosphate dhydrogenase	GAPDH	1.43959	2.0058	-0.184386	0.193342	-0.172024	0.143967
Phosphoglycerate kinase	PGK	10.1293	1.09691	-0.163165	0.100124	-0.134522	0.0917067
Diphosphoglyceromutase	DPGM	-29.6206	1.13444	-32.0071	1.55576	-33.9208	1.54186
Diphosphoglycerate phosphatase	DPGase	-22.3868	1.35578	-24.1308	1.38638	-25.073	1.35865
Phosphoglyceromutase	PGM	2.18957	1.36854	-0.0888653	0.0721699	-0.0834565	0.105093
Enolase	EN	-3.32588	1.21305	-0.419984	0.377804	-0.137648	0.088677
Pyruvate kinase	PK	-16.5241	2.13271	-23.7095	1.47019	-20.0342	1.28057
Lactate dehydrogenase	LDH	2.69157	2.74083	-0.206914	0.524852	-0.191287	0.527717
Glucose-6-phosphate dehydrogenase	G6PDH	7.53428	6.10042	-1.92083	2.91005	-1.99821	2.9625
6-phosphoglyconolactonase	PGL	-41.808	5.93732	-39.3894	6.06786	-39.4833	6.03379
6-phosphoglyconolactonase dehydrogenase	PDGH	11.5711	6.33738	-0.408842	0.861294	-0.410773	0.770468
Ribose-5-phosphate isomerase	R5PI	-1.13262	8.29947	-1.23879	5.84588	-1.16607	5.89629
Xylulose-5-phospahte epimerase	X5P	-2.09957	8.31092	-2.87276	4.0749	-2.91191	4.12438
Transketolase I	TKI	-15.8426	10.2115	-8.27786	6.37907	-7.48444	6.0322
Transaldolase	TA	7.84906	6.53857	-1.21705	1.81668	-1.68096	2.09835
Transketolase II	TKII	-34.2809	6.58717	-29.0463	5.08244	-27.6936	5.18895
Phosphoribosyl pyrophosphate synthetase	PRPPsyn	-29.4199	6.52355	-24.7216	5.03957	-22.0753	5.11015
Phosphoribomutase	PRM	-6.69695	5.91467	-3.30149	3.81429	-3.24052	3.74394
Hypoxanthine guanine phosphoryl transferase	HGPRT	-55.347	3.4731	-51.9597	3.27723	-51.879	3.33155
Adenine phosphorybosil transferase	AdPRT	-64.4422	3.39208	-65.8491	3.34616	-63.0675	3.3507
Purine nucleoside phosphorylase	PNPase	8.24389	1.82149	-0.105697	0.212621	-0.107474	0.261706
Inosine monophosphatase	IMPase	-37.0635	1.18095	-38.9738	1.55054	-39.1214	1.61918
Adenosine monophosphate deaminase	AMPDA	-39.7728	1.28645	-42.53	2.00661	-45.1861	2.11023
Adenosine monophosphate phosphohydrolase	AMPase	-38.0495	1.00162	-40.1654	1.40752	-43.0335	1.49749
Adenosine deaminase	ADA	-38.7868	0.888106	-41.3385	1.769	-41.274	1.85733
Adenosine kinase	AK	-24.0873	1.1581	-15.8093	1.13913	-15.8259	1.15204
Adenylate kinase	ApK	3.99018	1.30895	-7.9767	1.29744	0.174822	0.121847
Sodium-Potassium ionic pump	ATPase	-23.6493	1.36472	-16.6064	1.33008	-19.2457	1.2547
Cytochrome-b5 reductase	NADHase	-38.8988	2.11675	-40.3778	1.95815	-40.077	2.11448
Glutathion reductase	NADPHase	-18.6933	2.1606	-12.9479	2.49124	-13.1347	2.52409
