# Supplementary material for: A Scalable Algorithm to Explore the Gibbs Energy Landscape of Genome-Scale Metabolic Networks
Source: PLoS Comput Biol. 2012 Jun 21;8(6):e1002562. doi: 10.1371/journal.pcbi.1002562 (PMC3380848; doi:10.1371/journal.pcbi.1002562)
Supplement: Table S1 — Detailed information about infeasible cycles (reactions and metabolites) identified in the Escherichia coli metabolic network iAF1260. (XLS) [file pcbi.1002562.s003.xls]

## Sheet: Reactions
Cycle ID	Cycle length	Reaction full name	Abbreviation	Reaction	Reversibility	Direction
1	3	L-serine reversible transport via proton symport (periplasm)	SERt2rpp	h[p] + ser-L[p] <==> h + ser-L	reversible	backward
1	3	sodium transport out via proton antiport (cytoplasm to periplasm)	NAt3pp	h[p] + na1 --> h + na1[p]	irreversible	forward
1	3	L-serine via sodium symport (periplasm)	SERt4pp	na1[p] + ser-L[p] --> na1 + ser-L	irreversible	forward
2	3	Na+/glutamate symport (periplasm)	GLUt4pp	glu-L[p] + na1[p] --> glu-L + na1	irreversible	forward
2	3	sodium transport out via proton antiport (cytoplasm to periplasm)	NAt3pp	h[p] + na1 --> h + na1[p]	irreversible	forward
2	3	L-glutamate transport via proton symport, reversible (periplasm)	GLUt2rpp	glu-L[p] + h[p] <==> glu-L + h	reversible	backward
3	3	acetate reversible transport via proton symport (periplasm)	ACt2rpp	ac[p] + h[p] <==> ac + h	reversible	backward
3	3	sodium transport out via proton antiport (cytoplasm to periplasm)	NAt3pp	h[p] + na1 --> h + na1[p]	irreversible	forward
3	3	Na+/Acetate symport (periplasm)	ACt4pp	ac[p] + na1[p] --> ac + na1	irreversible	forward
4	3	glycolate transport via sodium symport (periplasm)	GLYCLTt4pp	glyclt[p] + na1[p] --> glyclt + na1	irreversible	forward
4	3	glycolate transport via proton symport, reversible (periplasm)	GLYCLTt2rpp	glyclt[p] + h[p] <==> glyclt + h	reversible	backward
4	3	sodium transport out via proton antiport (cytoplasm to periplasm)	NAt3pp	h[p] + na1 --> h + na1[p]	irreversible	forward
5	3	sodium transport out via proton antiport (cytoplasm to periplasm)	NAt3pp	h[p] + na1 --> h + na1[p]	irreversible	forward
5	3	Na+/Proline-L symporter (periplasm)	PROt4pp	na1[p] + pro-L[p] --> na1 + pro-L	irreversible	forward
5	3	L-proline reversible transport via proton symport (periplasm)	PROt2rpp	h[p] + pro-L[p] <==> h + pro-L	reversible	backward
6	3	hydroxypyruvate isomerase	HPYRI	hpyr <==> 2h3oppan	reversible	backward
6	3	Hydroxypyruvate reductase (NADH)	HPYRRx	h + hpyr + nadh --> glyc-R + nad	irreversible	forward
6	3	tartronate semialdehyde reductase	TRSARr	2h3oppan + h + nadh <==> glyc-R + nad	reversible	backward
7	3	L-carnitine outward transport (H+ antiport)	CRNt2rpp	crn[p] + h[p] <==> crn + h	reversible	backward
7	3	L-carnitine/D-carnitine antiporter (periplasm)	CRNt8pp	crn[p] + crn-D --> crn + crn-D[p]	irreversible	forward
7	3	D-carnitine outward transport (H+ antiport)	CRNDt2rpp	crn-D[p] + h[p] <==> crn-D + h	reversible	forward
8	3	L-alanine transaminase	ALATA_L	akg + ala-L <==> glu-L + pyr	reversible	backward
8	3	valine transaminase	VALTA	akg + val-L <==> 3mob + glu-L	reversible	forward
8	3	Valine-pyruvate aminotransferase	VPAMT	3mob + ala-L --> pyr + val-L	irreversible	forward
9	3	L-glutamate transport via proton symport, reversible (periplasm)	GLUt2rpp	glu-L[p] + h[p] <==> glu-L + h	reversible	backward
9	3	4-aminobutyrate/glutamate antiport (periplasm)	GLUABUTt7pp	4abut + glu-L[p] <==> 4abut[p] + glu-L	reversible	forward
9	3	4-aminobutyrate transport in via proton symport (periplasm)	ABUTt2pp	4abut[p] + h[p] --> 4abut + h	irreversible	forward
10	3	L-threonine reversible transport via proton symport (periplasm)	THRt2rpp	h[p] + thr-L[p] <==> h + thr-L	reversible	backward
10	3	sodium transport out via proton antiport (cytoplasm to periplasm)	NAt3pp	h[p] + na1 --> h + na1[p]	irreversible	forward
10	3	L-threonine via sodium symport (periplasm)	THRt4pp	na1[p] + thr-L[p] --> na1 + thr-L	irreversible	forward
11	3	adentylate kinase (GTP)	ADK1	amp + atp <==> (2) adp	reversible	backward(fwd)
11	3	nucleoside-diphosphate kinase (ATP:GDP)	ADK3	amp + gtp + h <==> adp + gdp	reversible	forward(bkwd)
11	3	adenylate kinase	NDPK1	atp + gdp <==> adp + gtp + h	reversible	forward(bkwd)
12	3	acetate-CoA ligase (ADP-forming)	ACCOAL	atp + coa + ppa --> adp + pi + ppcoa	irreversible	forward
12	3	Propanoyl-CoA: succinate CoA-transferase	PPCSCT	ppcoa + succ --> ppa + succoa	irreversible	forward
12	3	succinyl-CoA synthetase (ADP-forming)	SUCOAS	atp + coa + succ <==> adp + pi + succoa	reversible	backward
13	3	Propionate kinase	PPAKr	adp + ppap <==> atp + h + ppa	reversible	forward
13	3	acetate-CoA ligase (ADP-forming)	ACCOAL	atp + coa + ppa --> adp + pi + ppcoa	irreversible	forward
13	3	Phosphate acetyltransferase	PTA2	h + pi + ppcoa --> coa + ppap	irreversible	forward
14	4	calcium (Ca+2) transport out via proton antiport (periplasm)	CA2t3pp	ca2 + h[p] --> ca2[p] + h	irreversible	forward
14	4	acetate reversible transport via proton symport (periplasm)	ACt2rpp	ac[p] + h[p] <==> ac + h	reversible	backward
14	4	Na+/Acetate symport (periplasm)	ACt4pp	ac[p] + na1[p] --> ac + na1	irreversible	forward
14	4	calcium / sodium antiporter (1:1)	CAt6pp	ca2 + na1[p] <==> ca2[p] + na1	reversible	backward
15	4	glycolate transport via proton symport, reversible (periplasm)	GLYCLTt2rpp	glyclt[p] + h[p] <==> glyclt + h	reversible	backward
15	4	glycolate transport via sodium symport (periplasm)	GLYCLTt4pp	glyclt[p] + na1[p] --> glyclt + na1	irreversible	forward
15	4	calcium / sodium antiporter (1:1)	CAt6pp	ca2 + na1[p] <==> ca2[p] + na1	reversible	backward
15	4	calcium (Ca+2) transport out via proton antiport (periplasm)	CA2t3pp	ca2 + h[p] --> ca2[p] + h	irreversible	forward
16	4	L-serine reversible transport via proton symport (periplasm)	SERt2rpp	h[p] + ser-L[p] <==> h + ser-L	reversible	backward
16	4	L-serine via sodium symport (periplasm)	SERt4pp	na1[p] + ser-L[p] --> na1 + ser-L	irreversible	forward
16	4	calcium / sodium antiporter (1:1)	CAt6pp	ca2 + na1[p] <==> ca2[p] + na1	reversible	backward
16	4	calcium (Ca+2) transport out via proton antiport (periplasm)	CA2t3pp	ca2 + h[p] --> ca2[p] + h	irreversible	forward
17	4	Na+/glutamate symport (periplasm)	GLUt4pp	glu-L[p] + na1[p] --> glu-L + na1	irreversible	forward
17	4	calcium / sodium antiporter (1:1)	CAt6pp	ca2 + na1[p] <==> ca2[p] + na1	reversible	backward
17	4	L-glutamate transport via proton symport, reversible (periplasm)	GLUt2rpp	glu-L[p] + h[p] <==> glu-L + h	reversible	backward
17	4	calcium (Ca+2) transport out via proton antiport (periplasm)	CA2t3pp	ca2 + h[p] --> ca2[p] + h	irreversible	forward
18	4	L-proline reversible transport via proton symport (periplasm)	PROt2rpp	h[p] + pro-L[p] <==> h + pro-L	reversible	backward
18	4	Na+/Proline-L symporter (periplasm)	PROt4pp	na1[p] + pro-L[p] --> na1 + pro-L	irreversible	forward
18	4	calcium / sodium antiporter (1:1)	CAt6pp	ca2 + na1[p] <==> ca2[p] + na1	reversible	backward
18	4	calcium (Ca+2) transport out via proton antiport (periplasm)	CA2t3pp	ca2 + h[p] --> ca2[p] + h	irreversible	forward
19	4	calcium / sodium antiporter (1:1)	CAt6pp	ca2 + na1[p] <==> ca2[p] + na1	reversible	backward
19	4	L-threonine via sodium symport (periplasm)	THRt4pp	na1[p] + thr-L[p] --> na1 + thr-L	irreversible	forward
19	4	L-threonine reversible transport via proton symport (periplasm)	THRt2rpp	h[p] + thr-L[p] <==> h + thr-L	reversible	backward
19	4	calcium (Ca+2) transport out via proton antiport (periplasm)	CA2t3pp	ca2 + h[p] --> ca2[p] + h	irreversible	forward
20	5	adenylate kinase	ADK1	amp + atp <==> (2) adp	reversible	forward
20	5	acetate kinase	ACKr	ac + atp + h <==> actp + adp	reversible	backward
20	5	acetyl-CoA synthetase	ACS	ac + atp + coa + h --> accoa + amp + ppi	irreversible	forward
20	5	phosphotransacetylase	PTAr	accoa + h + pi <==> actp + coa	reversible	forward
20	5	polyphosphate kinase	PPKr	atp + h + pi <==> adp + ppi	reversible	backward
21	5	phosphopentomutase	PPM	r1p <==> r5p	reversible	backward
21	5	phosphoribosylpyrophosphate synthetase	PRPPS	atp + r5p <==> amp + prpp	reversible	backward
21	5	ribose-1,5-bisphosphokinase	R15BPK	atp + r15bp --> adp + prpp	irreversible	forward
21	5	adenylate kinase	ADK1	amp + atp <==> (2) adp	reversible	backward
21	5	ribose 1-phosphokinase	R1PK	atp + r1p --> adp + r15bp	irreversible	forward
22	6	phosphopentomutase	PPM	r1p <==> r5p	reversible	backward
22	6	ribose 1-phosphokinase	R1PK	atp + r1p --> adp + r15bp	irreversible	forward
22	6	phosphoribosylpyrophosphate synthetase	PRPPS	atp + r5p <==> amp + prpp	reversible	backward
22	6	adentylate kinase (GTP)	ADK3	amp + gtp + h <==> adp + gdp	reversible	backward
22	6	ribose-1,5-bisphosphokinase	R15BPK	atp + r15bp --> adp + prpp	irreversible	forward
22	6	nucleoside-diphosphate kinase (ATP:GDP)	NDPK1	atp + gdp <==> adp + gtp + h	reversible	backward
23	6	adentylate kinase (GTP)	ADK3	amp + gtp + h <==> adp + gdp	reversible	forward
23	6	acetate kinase	ACKr	ac + atp + h <==> actp + adp	reversible	backward
23	6	phosphotransacetylase	PTAr	accoa + h + pi <==> actp + coa	reversible	forward
23	6	nucleoside-diphosphate kinase (ATP:GDP)	NDPK1	atp + gdp <==> adp + gtp + h	reversible	forward
23	6	polyphosphate kinase	PPKr	atp + h + pi <==> adp + ppi	reversible	backward
23	6	acetyl-CoA synthetase	ACS	ac + atp + coa + h --> accoa + amp + ppi	irreversible	forward

## Sheet: Compounds
Metabolite Abbreviation	Metabolite Name	Neutral Formula	Charged Formula	Charge	Compartment	KEGG ID	CAS Number	Alternate Names
2h3oppan	2-Hydroxy-3-oxopropanoate	C3H4O4	C3H3O4	-1	Cytosol	C01146		Tartronate semialdehyde
4abut	4-Aminobutanoate	C4H9NO2	C4H9NO2	0	Cytosol	C00334	56-12-2	GABA/ 4-Aminobutanoic acid/ 4-Aminobutylate/ 4-Aminobutyric acid/ gamma-Aminobutyric acid/ (4-Aminobutyl)guanidine
4abut[p]	4-Aminobutanoate	C4H9NO2	C4H9NO2	0	Periplasm	C00334	56-12-2	GABA/ 4-Aminobutanoic acid/ 4-Aminobutylate/ 4-Aminobutyric acid/ gamma-Aminobutyric acid/ (4-Aminobutyl)guanidine
ac	Acetate	C2H4O2	C2H3O2	-1	Cytosol	C00033	71-50-1	vinegar/ Ethylic acid/ Vinegar acid/ Methanecarboxylic acid/ Acetic acid/ Ethanoic acid
ac[p]	Acetate	C2H4O2	C2H3O2	-1	Periplasm	C00033	71-50-1	vinegar/ Ethylic acid/ Vinegar acid/ Methanecarboxylic acid/ Acetic acid/ Ethanoic acid
accoa	Acetyl-CoA	C23H38N7O17P3S	C23H34N7O17P3S	-4	Cytosol	C00024	72-89-9	Acetyl coenzyme A
actp	Acetyl phosphate	C2H5O5P	C2H3O5P	-2	Cytosol	C00227	19926-71-7
adp	ADP	C10H15N5O10P2	C10H12N5O10P2	-3	Cytosol	C00008	58-64-0	Adenosine 5'-diphosphate
akg	2-Oxoglutarate	C5H6O5	C5H4O5	-2	Cytosol	C00026	328-50-7	alpha-Ketoglutarate/ Oxoglutaric acid/ 2-Ketoglutaric acid/ alpha-Ketoglutaric Acid
Ala-L	L-Alanine	C3H7NO2	C3H7NO2	0	Cytosol	C00041	56-41-7	L-2-Aminopropionic acid/ L-alpha-Alanine
amp	AMP	C10H14N5O7P	C10H12N5O7P	-2	Cytosol	C00020	61-19-8	Adenosine 5'-monophosphate/ Adenylic acid/ Adenylate/ 5'-AMP/ 5'-Adenylic acid/ 5'-Adenosine monophosphate/ Adenosine 5'-phosphate
atp	ATP	C10H16N5O13P3	C10H12N5O13P3	-4	Cytosol	C00002	56-65-5	Adenosine 5'-triphosphate/ 5'-adenylate triphosphate
ca2	Calcium	Ca	Ca	2	Cytosol	C00076	7440-70-2	Ca2+
ca2[p]	Calcium	Ca	Ca	2	Periplasm	C00076	7440-70-2	Ca2+
coa	Coenzyme A	C21H36N7O16P3S	C21H32N7O16P3S	-4	Cytosol	C00010	85-61-0	CoA-SH/ CoA/ CoASH
crn	L-Carnitine	C7H15NO3	C7H15NO3	0	Cytosol	C00318	541-15-1	L-gamma-Trimethyl-beta-hydroxybutyrobetaine/ Vitamin BT/ (S)-Carnitine/ 3-Carboxy-2-hydroxy-N/ N-trimethyl-1-propanaminium
crn-D	D-Carnitine	C7H15NO3	C7H15NO3	0	Cytosol	C00487		gamma-Trimethyl-hydroxybutyrobetaine/ Carnitine/ 3-Hydroxy-4-trimethylammoniobutanoate
crn-D[p]	D-Carnitine	C7H15NO3	C7H15NO3	0	Periplasm	C00487		gamma-Trimethyl-hydroxybutyrobetaine/ Carnitine/ 3-Hydroxy-4-trimethylammoniobutanoate
crn[p]	L-Carnitine	C7H15NO3	C7H15NO3	0	Periplasm	C00318	541-15-1	L-gamma-Trimethyl-beta-hydroxybutyrobetaine/ Vitamin BT/ (S)-Carnitine/ 3-Carboxy-2-hydroxy-N/ N-trimethyl-1-propanaminium
gdp	GDP	C10H15N5O11P2	C10H12N5O11P2	-3	Cytosol	C00035	146-91-8	Guanosine 5'-diphosphate/ Guanosine diphosphate
glu-L	L-Glutamate	C5H9NO4	C5H8NO4	-1	Cytosol	C00025	56-86-0	L-Glutamic acid/ L-Glutaminic acid/ Glu
glu-L[p]	L-Glutamate	C5H9NO4	C5H8NO4	-1	Periplasm	C00025	56-86-0	L-Glutamic acid/ L-Glutaminic acid/ Glu
glyc-R	(R)-Glycerate	C3H6O4	C3H5O4	-1	Cytosol	C00258	473-81-4	D-Glycerate/ Glycerate/ Glyceric acid
glyclt	Glycolate	C2H4O3	C2H3O3	-1	Cytosol	C00160	79-14-1	Glycolic acid/ Hydroxyacetic acid
glyclt[p]	Glycolate	C2H4O3	C2H3O3	-1	Periplasm	C00160	79-14-1	Glycolic acid/ Hydroxyacetic acid
gtp	GTP	C10H16N5O14P3	C10H12N5O14P3	-4	Cytosol	C00044	86-01-1	Guanosine 5'-triphosphate
h	H+	H	H	1	Cytosol	C00080	12408-02-5	Proton/ Hydrogen Ion
h[p]	H+	H	H	1	Periplasm	C00080	12408-02-5	Proton/ Hydrogen Ion
hpyr	Hydroxypyruvate	C3H4O4	C3H3O4	-1	Cytosol	C00168	1113-60-6	Hydroxypyruvic acid/ 3-Hydroxypyruvate/ 3-Hydroxypyruvic acid
na1	Sodium	Na	Na	1	Cytosol	C01330	7440-23-5	Natrium/ Na
na1[p]	Sodium	Na	Na	1	Periplasm	C01330	7440-23-5	Natrium/ Na
nad	Nicotinamide adenine dinucleotide	C21H28N7O14P2	C21H26N7O14P2	-1	Cytosol	C00003	53-84-9	NAD+/ NAD/ beta-Diphosphopyridine Nucleotide/ beta-NAD/ beta-Nicotinamide adenine dinucleotide
nadh	Nicotinamide adenine dinucleotide - reduced	C21H29N7O14P2	C21H27N7O14P2	-2	Cytosol	C00004	58-68-4	DPNH/ NADH
pi	Phosphate	H3O4P	HO4P	-2	Cytosol	C00009	14265-44-2	Orthophosphate/ Pi/ Phosphoric acid
ppa	Propionate (n-C3:0)	C3H6O2	C3H5O2	-1	Cytosol	C00163	79-09-4	Propanoate/ Propanoic acid/ Propionic acid
ppap	Propanoyl phosphate	C3H7O5P	C3H5O5P	-2	Cytosol	C02876		Propanoyl phosphate/ Propionyl phosphate
ppcoa	Propanoyl-CoA	C24H40N7O17P3S	C24H36N7O17P3S	-4	Cytosol	C00100	317-66-8	Propionyl-CoA/ Propionyl coenzyme A
ppi	Diphosphate	H4O7P2	HO7P2	-3	Cytosol	C00013		Pyrophosphate/ Pyrophosphoric acid/ PPi
pro-L	L-Proline	C5H9NO2	C5H9NO2	0	Cytosol	C00148	147-85-3	Pro/ 2-Pyrrolidinecarboxylic acid
pro-L[p]	L-Proline	C5H9NO2	C5H9NO2	0	Periplasm	C00148	147-85-3	Pro/ 2-Pyrrolidinecarboxylic acid
prpp	5-Phospho-alpha-D-ribose 1-diphosphate	C5H13O14P3	C5H8O14P3	-5	Cytosol	C00119		5-Phosphoribosyl 1-pyrophosphate/ 5-Phosphoribosyl diphosphate/ PRPP
pyr	Pyruvate	C3H4O3	C3H3O3	-1	Cytosol	C00022	127-17-3	Pyruvic acid/ 2-Oxopropanoate/ 2-Oxopropanoic acid/ Pyroracemic acid/ alpha-Ketopropionic acid/ 2-Ketopropionic Acid
r15bp	D-Ribose 1,5-bisphosphate	C5H12O11P2	C5H8O11P2	-4	Cytosol	C01151
r1p	alpha-D-Ribose 1-phosphate	C5H11O8P	C5H9O8P	-2	Cytosol	C00442	58459-37-3	Ribose 1-phosphate/ D-Ribose 1-phosphate
r5p	alpha-D-Ribose 5-phosphate	C5H11O8P	C5H9O8P	-2	Cytosol	C00117	4300-28-1	D-Ribose 5-phosphate/ D-Ribose-5-phosphate/ Ribose 5-phosphate
ser-L	L-Serine	C3H7NO3	C3H7NO3	0	Cytosol	C00065	56-45-1	L-2-Amino-3-hydroxypropionic acid/ L-3-Hydroxy-alanine/ Ser
ser-L[p]	L-Serine	C3H7NO3	C3H7NO3	0	Periplasm	C00065	56-45-1	L-2-Amino-3-hydroxypropionic acid/ L-3-Hydroxy-alanine/ Ser
succ	Succinate	C4H6O4	C4H4O4	-2	Cytosol	C00042	110-15-6	Succinic acid/ Butanedionic acid/ Ethylenesuccinic acid
succoa	Succinyl-CoA	C25H40N7O19P3S	C25H35N7O19P3S	-5	Cytosol	C00091	604-98-8	succino-1-yl-coenzymeA/ Succinyl coenzyme A
thr-L	L-Threonine	C4H9NO3	C4H9NO3	0	Cytosol	C00188	72-19-5	Thr/ 2-Amino-3-hydroxybutyric acid
thr-L[p]	L-Threonine	C4H9NO3	C4H9NO3	0	Periplasm	C00188	72-19-5	Thr/ 2-Amino-3-hydroxybutyric acid
val-L	L-Valine	C5H11NO2	C5H11NO2	0	Cytosol	C00183	72-18-4	2-Aminoisovaleric acid/ Val/ 2-Amino-3-methylbutyric acid
